# Supplementary material for: Evolutionary cell biology traces the rise of the exomer complex in Fungi from an ancient eukaryotic component
Source: Sci Rep. 2018 Jul 24;8:11154. doi: 10.1038/s41598-018-29416-4 (PMC6057913; doi:10.1038/s41598-018-29416-4)
Supplement: Supplementary file 2 — Table S1 [file 41598_2018_29416_MOESM2_ESM.xlsx]

## Sheet: Sheet1
Organism	Protein Name	Annotation	Accession	Length	EST or Transcriptomic support	Source	Web address
					Y-J=JGI, Y-FDB=Fungi DB, NI-Not identified in either
Opisthokonta
Holozoa
Homo sapiens	Not found					NCBI	http://www.ncbi.nlm.nih.gov/genome/?term=Homo+sapiens
Gallus gallus	Not found					NCBI	http://www.ncbi.nlm.nih.gov/genome/?term=Gallus+gallus
Rattus norvergicus	Not found					NCBI RefSeq	ftp://ftp.ncbi.nlm.nih.gov/genomes/refseq/vertebrate_mammalian/Rattus_norvegicus/latest_assembly_versions/GCF_000001895.5_Rnor_6.0/
Xenopus tropicalis	Not found					JGI	http://genome.jgi-psf.org/Xentr4/Xentr4.download.html
Danio rerio	Not found					NCBI	http://www.ncbi.nlm.nih.gov/genome/?term=Danio+rerio
Ciona intestinalis	Not found					JGI	http://genome.jgi-psf.org/Cioin2/Cioin2.download.html
Branchiostoma floridae	Not found					JGI	http://genome.jgi-psf.org/Brafl1/Brafl1.download.ftp.html
Drosophila melanogaster	Not found					FlyBase	http://flybase.org/
Caenorhabditis elegans	Not found					NCBI	http://www.ncbi.nlm.nih.gov/genome/41
Hellobdella robusta	Not found					JGI	http://genome.jgi-psf.org/Helro1/Helro1.download.ftp.html
Amphimedon queenslandica	Not found					JGI	http://genome.jgi-psf.org/AmpqueaRenierasp/AmpqueaRenierasp.download.html
Trichoplax adhaerens	Not found					JGI	http://genome.jgi-psf.org/Triad1/Triad1.download.html
Mnemiopsis leidyi	Not found					NHGRI	http://research.nhgri.nih.gov/mnemiopsis/
Nematostella vectensis	Not found					JGI	http://genome.jgi-psf.org/Nemve1/Nemve1.download.html
Monosiga brevicollis	ChAP	ChAPMbre	MONBRDRAFT_32179T0	677		BROAD	https://www.broadinstitute.org/annotation/genome/multicellularity_project/Downloads.html
Salpingoeca rosetta	ChAP	ChAPSros	PTSG_05874T0	957		BROAD	https://www.broadinstitute.org/annotation/genome/multicellularity_project/Downloads.html
Sphaeroforma arctica	ChAP	ChAPSarc	SARC_09686T0	698		BROAD	https://www.broadinstitute.org/annotation/genome/multicellularity_project/Downloads.html
Capsaspora owczarzaki	Not found					BROAD	https://www.broadinstitute.org/annotation/genome/multicellularity_project/Downloads.html
Fungi
Encephalitozoon cuniculi	Not found					EuPath	http://microsporidiadb.org/micro/
Rozella allomyces	Chs5	Chs5Rall	3802 "jgi|Rozal1_1|3802|O9G_001771"	257	NI	JGI	http://genome.jgi.doe.gov/Rozal1_1/Rozal1_1.download.html
Rozella allomyces	ChAP	ChAPRall	6069 "jgi|Rozal1_1|6069|O9G_001469"	80	NI
Batrachochytrium dendrobatidis	Chs5	Chs5Bden	36503 "jgi|Batde5|36503|estExt_fgenesh1_kg.C_10204"	257	Y-J	JGI	http://genome.jgi-psf.org/Batde5/Batde5.download.html
Batrachochytrium dendrobatidis	ChAP	ChAPBden	36301 "jgi|Batde5|36301|estExt_fgenesh1_pg.C_200048"	775	Y-J
JAM81.V1.0
Allomyces macrogynus	Chs5	Chs5AmacA	AMAG_05312T0	411	NI	BROAD	https://www.broadinstitute.org/annotation/genome/multicellularity_project/Downloads.html
Allomyces macrogynus	Chs5	Chs5AmacB	AMAG_01130T0	403	NI
Allomyces macrogynus	ChAP	ChAPAmac	AMAG_09446T0	744	Y-FDB
ATCC 38327
Mortierella verticillata	Chs5	Chs5Mver	MVEG_08873T0	287	NI	BROAD	https://www.broadinstitute.org/annotation/genome/multicellularity_project/Downloads.html
Mortierella verticillata	ChAP	ChAPMver	MVEG_04298T0	763	NI
NRRL 6337
Rhizophagus irregularis	Chs5	Chs5Rirr	345621 "jgi|Gloin1|345621|fgenesh1_kg.16480_#_1_#_ACTTGA_L001_R1_(paired)_contig_7644"	278	Y-J	JGI	http://genome.jgi-psf.org/Gloin1/Gloin1.download.html
Rhizophagus irregularis	ChAP	ChAPRirr	234337 "jgi|Gloin1|234337|CE134325_2656"	768	Y-J
DAOM 181602 v1.0
Schizosaccharomyces pombe	Chs5	Chs5Spom	SPAC6G9.12	620	Y-FDB	PomBase	http://www.pombase.org/downloads/datasets
Schizosaccharomyces pombe	ChAP	ChAPSpom	SPBC31F10.16	649	Y-FDB
Saccharomyces cerevisiae S288c	Chs5	Chs5Scer	NP_013434.1	671	Y-multiple	NCBI	http://www.ncbi.nlm.nih.gov/genome/?term=Saccharomyces+cerevisiae+S288C
Saccharomyces cerevisiae	Bud7	Bud7Scer	NP_014943.1	746	Y-multiple
Saccharomyces cerevisiae	Bch1	Bch1Scer	NP_013964.1	724	Y-multiple
Saccharomyces cerevisiae	Bch2	Bch2Scer	NP_012952.3	765	Y-multiple
Saccharomyces cerevisiae	Chs6	Chs6Scer	NP_012436.1	746	Y-multiple
Saccharomyces boulardii	Chs5	Chs5Sbou	KOH49219.1	636		NCBI	https://www.ncbi.nlm.nih.gov/genome/?term=Saccharomyces+sp.+'boulardii'
Saccharomyces boulardii	Bud7	Bud7Sbou	KOH47693.1	746
Saccharomyces boulardii	Bch1	Bch1Sboy	KOH48552.1	724
Saccharomyces boulardii	Chs6	Chs6Sbou	KOH49729.1	746
Saccharomyces boulardii	Bch2	Bch2Sbou	KOH49412.1	765
Saccharomyces paradoxus	Chs5	Chs5Spar	ORFP:15612 YLR330W	646		Saccharomyces Genome Database	https://www.yeastgenome.org/download-data
Saccharomyces paradoxus	Bud7	Bud7Spar	ORFP:21398 YOR299W	744
Saccharomyces paradoxus	Bch1	Bch1Spar	ORFP:16379 YMR237W	724
Saccharomyces paradoxus	Chs6	Chs6Spar	ORFP:11662 YJL099W	746
Saccharomyces paradoxus	Bch2	Bch2Spar	ORFP:13391 YKR027W	765
Saccharomyces bayanus	Chs5	Chs5Sbay	ORFP:16578 YLR330W	661		Saccharomyces Genome Database	https://www.yeastgenome.org/download-data
Saccharomyces bayanus	Bud7	Bud7Sbay	ORFP:23312 YOR299W	746
Saccharomyces bayanus	Bch1	Bch1Sbay	ORFP:19682 YMR237W	724
Saccharomyces bayanus	Chs6	Chs6Sbay	ORFP:12770 YJL099W	741
Saccharomyces bayanus	Bch2	Bch2Sbay	ORFP:15172 YKR027W	612
Saccharomyces kudriavzevii	Chs5	Chs5Skud	ORFP:Skud_Contig2002.6 YLR330W	606		Saccharomyces Genome Database	https://www.yeastgenome.org/download-data
Saccharomyces kudriavzevii	Bud7	Bud7Skud	Cesar (partial)	514		Cesar sequence
Saccharomyces kudriavzevii	Bch1	Bch1Skud	EJT42603.1	724
Saccharomyces kudriavzevii	Chs6	Chs6Skud	ORFP:Skud_Contig1545.2 YJL099W	749
Saccharomyces kudriavzevii	Bch2	Bch2Skud	ORFP:Skud_Contig1613.4 YKR027W	765
Saccharomyces arboricola	Bud7	Bud7Sarb	Cesar; EJS41613.1	747		Cesar sequence
Saccharomyces arboricola	Bch1	Bch1Sarb	Cesar; EJS44190.1	723		Cesar sequence
Saccharomyces arboricola	Chs6	Chs6Sarb	Cesar; EJS43138.1	746		Cesar sequence
Saccharomyces arboricola	Bch2	Bch2Sarb	Cesar (partial)	565		Cesar sequence
Saccharomyces mikatae	Chs5	Chs5Smik	ORFP:Smik_Contig2899.5 YLR330W	622		Saccharomyces Genome Database	https://www.yeastgenome.org/download-data
Saccharomyces mikatae	Chs6	Chs6Smik	ORFP:Smik_Contig2863.5 YJL099W	746
Saccharomyces eubayanus	Chs5	Chs5Seub	KOG98008.1	631		NCBI	https://www.ncbi.nlm.nih.gov/genome/?term=Saccharomyces+eubayanus
Saccharomyces eubayanus	Bud7	Bud7Seub	XP_018219498.1	746
Saccharomyces eubayanus	Bch1	Bch1Seub	XP_018220285.1	724
Saccharomyces eubayanus	Chs6	Chs6Seub	KOG98511.1	741
Saccharomyces eubayanus	Bch2	Bch2Seub	KOG98344.1	765
Ashbya gossypii	Chs5	Chs5Agos	4309 "jgi|Ashgo1|4309| AGOS_AGL051Cm.01"	604	NI	JGI	https://genome.jgi.doe.gov/Ashgo1/Ashgo1.download.html
Ashbya gossypii	BB8	BB8Agos	3710 "jgi|Ashgo1|3710| AGOS_AFR528Wm.01"	683	NI	JGI
Ashbya gossypii	BC8	BC8Agos	2835 "jgi|Ashgo1|2835| AGOS_AFR088Wm.01"	722	NI	JGI
Candida albicans	Chs5	Chs5Calb	C2_04140W_A	562	Y-FDB	Candida Genome	http://www.candidagenome.org/download/sequence/
Candida albicans	BB8	BB8Calb	C5_03820C_A	764	Y-FDB
Candida albicans	BC8	BC8Calb	C7_03060C_A	761	Y-FDB
Candida glabrata	Chs5	Chs5Cgla	CAGL0G00814g	582	NI	Candida Genome	http://www.candidagenome.org/download/sequence/
Candida glabrata	Bch1	Bch1Cgla	CAGL0M05027g	742	NI
Candida glabrata	Chs6	Chs6Cgla	CAGL0L03608g	822	NI
Kluyveromyces lactis	Chs5	Chs5Klac	2138 "jgi|Klula1|2138| KLLA0D04422g"	522	NI	JGI	https://genome.jgi.doe.gov/pages/dynamicOrganismDownload.jsf?organism=Klula1
Kluyveromyces lactis	BB8	BB8Klac	4942 "jgi|Klula1|4942| KLLA0F24981g"	647	NI	JGI
Kluyveromyces lactis	BC8	BC8Klac	4486 "jgi|Klula1|4486| KLLA0F14102g"	716	NI	JGI
Debaryomyces hansenii	Chs5	Chs5Dhan	2049 "jgi|Debha1|2049| DEHA2C16214g"	545	NI	JGI	https://genome.jgi.doe.gov/pages/dynamicOrganismDownload.jsf?organism=Debha1
Debaryomyces hansenii	BB8	BB8Dhan	5543 "jgi|Debha1|5543| DEHA2G07832g"	732	NI	JGI
Debaryomyces hansenii	BC8	BC8Dhan	2104 "jgi|Debha1|2104| DEHA2C17468g"	925	NI	JGI
Pichia pastori	Chs5	Chs5Ppas	40051 "jgi|Picpa1|40051|PAS_chr4_0675.t01	600	NI	JGI	http://genome.jgi.doe.gov/pages/dynamicOrganismDownload.jsf?organism=Picpa1
Pichia pastori	BB8	BB8Ppas	36966 "jgi|Picpa1|36966|PAS_chr2-1_0141.t01"	679	NI	JGI
Pichia pastori	BC8	BC8Ppas	39919 "jgi|Picpa1|39919|PAS_chr4_0542.t01"	703	NI	JGI
Pichia stipitis	Chs5	Chs5Psti	88854 "jgi|Picst3|88854| estExt_gwp_genewisePlus_human.C_chr_4.10131	259	Y-J	JGI	https://genome.jgi.doe.gov/pages/dynamicOrganismDownload.jsf?organism=Pichiastipitis_2
Pichia stipitis	BB8	BB8Psti	46600 "jgi|Picst3|46600| e_gwh1.5.1.234.1"	637	Y-J	JGI
Pichia stipitis	BC8	BC8Psti	43117 "jgi|Picst3|43117| e_gwh1.3.1.195.1"	833	Y-J	JGI
V2.0
Yarrowia lipolytica	Chs5	Chs5Ylip	68796 "jgi|Yarli1|68796|YALI0E16170g"	568	Y-FDB	JGI	http://genome.jgi.doe.gov/pages/dynamicOrganismDownload.jsf?organism=Yarli1
Yarrowia lipolytica	ChAP	ChAPYlip	66192 "jgi|Yarli1|66192|YALI0C02453g"	695	Y-FDB	JGI
strain CLIB122
Neurospora crassa	Chs5	Chs5Ncras	NCU07435T0	454	Y-FDB	BROAD	http://www.broadinstitute.org/annotation/genome/neurospora/Downloads.html
Neurospora crassa	ChAP	ChAPNcras	NCU04511T0	691	Y-FDB
Ustilago maydis	Chs5	Chs5Umay	2840 "jgi|Ustma1|2840|UM02840"	507	Y-FDB	JGI	http://genome.jgi.doe.gov/Ustma1/Ustma1.download.html
Ustilago maydis	ChAP	ChAPUmay	4959 "jgi|Ustma1|4959|UM04959"	811	Y=FDB
Cryptococcus neoformans	Chs5	Chs5Cneo	3899 "jgi|Cryne_H99_1|3899|CNAG_04321T0"	754	Y-FDB	JGI	http://genome.jgi.doe.gov/Cryne_H99_1/Cryne_H99_1.download.html
Cryptococcus neoformans	ChAP	ChAPCneo	2974 "jgi|Cryne_H99_1|2974|CNAG_03325T0"	673	Y-FDB
Rhizopus oryzae	Chs5	Chs5Rory	3754 "jgi|Rhior3|3754|RO3G_03385"	203	Y-FDB	JGI	http://genome.jgi.doe.gov/Rhior3/Rhior3.download.html
Rhizopus oryzae	ChAP	ChAPRoryA	12213 "jgi|Rhior3|12213|RO3G_10354"	709	Y-FDB
Rhizopus oryzae	ChAP	ChAPRoryB	1115 "jgi|Rhior3|1115|RO3G_15986"	548	Y-FDB
Apusozoa
Thecamonas trahens	Not found					BROAD	https://www.broadinstitute.org/annotation/genome/multicellularity_project/Downloads.html
Amoebozoa
Dictyostelium discoideum	ChAP	ChAPDdis	DDB0306284	903		DictyBase	http://dictybase.org/Downloads/
Dictyostelium purpureum	ChAP	ChAPDpur	DPU1258285	857		DictyBase	http://dictybase.org/Downloads/
Dictyostelium fasciculatum	ChAP	ChAPDfas	DFA1491702	869		DictyBase	http://dictybase.org/Downloads/
Polysphondylium pallidum	ChAP	ChAPPpal	PPA1405876	826		DictyBase	http://dictybase.org/Downloads/
Entamoeba histolytica	ChAP	ChAPEhis	EHI5A_092690	179		EuPath	http://amoebadb.org/amoeba/
Acanthamoeba castellanii	Not found					NCBI	http://www.ncbi.nlm.nih.gov/assembly/GCF_000313135.1
Excavata
Trypanosoma brucei	Not found					EuPath	http://tritrypdb.org/tritrypdb/
Trypanosoma cruzi	Not found					EuPath	http://tritrypdb.org/tritrypdb/
Leishmania major	Not found					TriTrypDB	http://tritrypdb.org/tritrypdb/
Bodo saltans	Not found					Sanger	ftp://ftp.sanger.ac.uk/pub/project/pathogens/Bodo/saltans/
Naegleria gruberi	Not found					JGI	http://genome.jgi-psf.org/Naegr1/Naegr1.download.html
Giardia intestinalis	Not found					EuPath	http://giardiadb.org/giardiadb/
Monocercomonoides	Not found
Trichomonas vaginalis	ChAP	ChAPTvag	TVAG_051540	567		EuPath	http://trichdb.org/trichdb/
Archaeplastida
Ostreococcus tauri	Not found					JGI	http://genome.jgi-psf.org/Ostta4/Ostta4.download.html
Micromonas pusilla	Not found					Phytozome	http://genome.jgi.doe.gov/pages/dynamicOrganismDownload.jsf?organism=MspRCC299
Klebsormidium flaccidum	Not found					Klebsormidium flaccidum genome project	http://www.plantmorphogenesis.bio.titech.ac.jp/~algae_genome_project/klebsormidium/kf_download/131203_kfl_initial_genesets_v1.0_AA.fasta
Selaginella moellendorffii	Not found					Phytozome	http://genome.jgi.doe.gov/pages/dynamicOrganismDownload.jsf?organism=Smoellendorffii
Oryza sativa	Not found					PlantGDB	http://www.plantgdb.org/XGDB/phplib/download.php?GDB=Os
Arabidopsis thaliana	Not found					TAIR	https://www.arabidopsis.org/
Physcomitrella patens	Not found					Phytozome	http://phytozome.jgi.doe.gov/pz/portal.html#!info?alias=Org_Ppatens
Cyanophora paradoxa	Not found					CGP	http://cyanophora.rutgers.edu/cyanophora/home.php
Cyanidioschyzon merolae	ChAP	ChAPCmer	CMR489C "gnl|CMER|CMR489C"	919		CmGP	http://merolae.biol.s.u-tokyo.ac.jp/download/
Chlamydomonas reinhardtii	ChAP	ChAPCrei	Cre02.g095081.t2.1	1608		Phytozome	http://phytozome.jgi.doe.gov/pz/portal.html#!info?alias=Org_Creinhardtii
Volvox carteri	ChAP	ChAPVcar	Vocar20014563m	1676		Phytozome	http://phytozome.jgi.doe.gov/pz/#!info?alias=Org_Vcarteri
Haptophyta
Emiliania huxleyi	Not found					JGI	http://genome.jgi-psf.org/Emihu1/Emihu1.download.html
SAR/CCTH
Chromera velia	Not found					EuPath	http://cryptodb.org/cryptodb/
Vitrella brassicaformis	Not found					EuPath	http://cryptodb.org/cryptodb/
Cryptosporidium hominis	Not found					EuPath	http://cryptodb.org/cryptodb/
Babesia bovis	Not found					EuPath	http://piroplasmadb.org/piro/
Theileria parva	Not found					EuPath	http://piroplasmadb.org/piro/
Plasmodium falciparum	Not found					EuPath	http://plasmodb.org/plasmo/
Plasmodiun vivax	Not found					EuPath	http://plasmodb.org/plasmo/
Cryptosporidium parvum	Not found					EuPath	http://cryptodb.org/cryptodb/
Ichthyophthirius multifiliis	Not found					IchDB	http://ich.ciliate.org/index.php/home/downloads
Thalassiosira pseudonana	Not found					JGI	http://genome.jgi-psf.org/Thaps3/Thaps3.download.html
Ectocarpus siliculosus	Not found					BEG	https://bioinformatics.psb.ugent.be/gdb/ectocarpus/
Phytophthora sojae	Not found					JGI	http://genome.jgi-psf.org/Physo3/Physo3.download.html
Bigelowiella natans	ChAP	ChAPBnat	132116 "jgi|Bigna1|132116|aug1.16_g6824"	801		JGI	http://genome.jgi.doe.gov/Bigna1/Bigna1.download.html
Paramecium tetraurelia	ChAP	ChAPPtet	XP_001428166.1	914		ParameciumDB	http://paramecium.cgm.cnrs-gif.fr/
Tetrahymena thermophila	ChAP	ChAPTthe	TTHERM_00968570	917		TGD	http://ciliate.org/index.php/home/downloads
Oxytricha trifallax	ChAP	ChAPOtri	Contig7607.0.g78	733		OxyDB	http://oxy.ciliate.org/index.php/home/downloads
Toxoplasma gondii	ChAP	ChAPTgon	TGME49_242350	328		EuPath	http://toxodb.org/toxo/
Neospora caninum	ChAP	ChAPNcan	NCLIV_030810	1387		EuPath	http://toxodb.org/toxo/
Guillardia theta	ChAP	ChAPGthe	138423 "jgi|Guith1|138423|fgenesh2_pg.31_#_127"	856		JGI	http://genome.jgi.doe.gov/Guith1/Guith1.download.html
